# Supplementary material for: Multifocal Electroretinography in the Presence of Temporal and Spatial Correlations and Eye Movements
Source: Vision (Basel). 2016 May 9;1(1):3. doi: 10.3390/vision1010003 (PMC6849053; doi:10.3390/vision1010003)
Supplement: Supplementary file 1 [file vision-01-00003-s001.zip]

Archive with 3 entries (2 files):
- vision-123203-supplementary/
- vision-123203-supplementary/Movie S1.mov
- vision-123203-supplementary/Movie S2.mov
